# Supplementary material for: Comprehensive Phenotypic Characterization of Diverse Drug-Type Cannabis Varieties from the Canadian Legal Market
Source: Plants (Basel). 2023 Nov 2;12(21):3756. doi: 10.3390/plants12213756 (PMC10648736; doi:10.3390/plants12213756)
Supplement: Supplementary file 1 [file plants-12-03756-s001.zip]

Archive with 5 entries (4 files):
- supplementary_figures_Lapierre_et_al.pdf
- supplementary_tables_Lapierre_et_al_VF.xlsx
- __MACOSX/
- __MACOSX/._supplementary_figures_Lapierre_et_al.docx
- __MACOSX/._supplementary_tables_Lapierre_et_al_VF.xlsx
